# Supplementary material for: Deep Learning-Based Image Classification of Pupae from 11 Lepidoptera Pest Species
Source: Insects. 2026 Mar 17;17(3):327. doi: 10.3390/insects17030327 (PMC13027294; doi:10.3390/insects17030327)
Supplement: Supplementary file 1 [file insects-17-00327-s001.zip]

Archive with 5 entries (5 files):
- Figure S1.png
- Figure S2.png
- Figure S3.png
- Figure S4.png
- Table S1-S3.xlsx
