# Supplementary material for: Deep Learning-Based Image Classification of Pupae from 11 Lepidoptera Pest Species
Source: Insects. 2026 Mar 17;17(3):327. doi: 10.3390/insects17030327 (PMC13027294; doi:10.3390/insects17030327)
Supplement: Supplementary file 1 [file insects-17-00327-s001.zip › Table S1-S3.xlsx]

## Sheet: Tabel S1
Family	SpeciesID	Species	Original_Images	Crop_Images	train	val	test
Crambidae	1103	Ostrinia furnacalis	1519	1518	1175	175	168
Crambidae	1104	Cnaphalocrocis medinalis	1719	1711	1312	197	202
Crambidae	1105	Chilo suppressalis	1616	1469	1137	166	166
Crambidae	1112	Conogethes punctiferalis	1279	1219	954	141	124
Erebidae	1201	Hyphantria cunea	171	171	136	16	19
Noctuidae	1101	Spodoptera frugiperda	2167	2167	1774	210	183
Noctuidae	1102	Spodoptera litura	1355	1352	1036	161	155
Noctuidae	1108	Helicoverpa armigera	1854	1854	1525	163	166
Noctuidae	1110	Spodoptera exigua	1338	1171	832	177	162
Noctuidae	1111	Mythimna separata	1359	1359	1060	146	153
Noctuidae	1113	Agrotis ipsilon	1464	1358	1029	167	162

## Sheet: Tabel S2
ConvNeXt-B	Accuracy	Precision	Recall	F1-score
Seed40	0.9922	0.9927	0.9925	0.9926
Seed41	0.9855	0.9867	0.9865	0.9863
Seed42	0.9807	0.9845	0.9823	0.9821
Seed43	0.9855	0.9871	0.9869	0.9866
Seed44	0.9801	0.9819	0.9818	0.9814
Mean	0.9848	0.98658	0.986	0.9858
SEM	0.00217532	0.00178841	0.00193184	0.00200225
Mean±SEM	0.9848±0.0022	0.9866±0.0018	0.986±0.0019	0.9858±0.002
EfficientNet-B0	Accuracy	Precision	Recall	F1-score
Seed40	0.953	0.9611	0.9571	0.9553
Seed41	0.9476	0.9548	0.9521	0.9507
Seed42	0.9675	0.968	0.9696	0.9668
Seed43	0.9536	0.9617	0.957	0.9551
Seed44	0.956	0.9636	0.9588	0.9579
Mean	0.95554	0.96184	0.95892	0.95716
SEM	0.00329023	0.00213509	0.00289472	0.00267313
Mean±SEM	0.9555±0.0033	0.9618±0.0021	0.9589±0.0029	0.9572±0.0027
MobileNet-v2	Accuracy	Precision	Recall	F1-score
Seed40	0.9271	0.9398	0.9319	0.9294
Seed41	0.9313	0.9339	0.9342	0.9298
Seed42	0.9367	0.929	0.94	0.9305
Seed43	0.9127	0.9276	0.9172	0.9147
Seed44	0.9343	0.9375	0.9383	0.9336
Mean	0.92842	0.93356	0.93232	0.9276
SEM	0.00424434	0.0023547	0.00404393	0.00330832
Mean±SEM	0.9284±0.0042	0.9336±0.0024	0.9323±0.004	0.9276±0.0033
ResNet-50	Accuracy	Precision	Recall	F1-score
Seed40	0.9759	0.9783	0.9769	0.977
Seed41	0.9711	0.9745	0.9733	0.9726
Seed42	0.9675	0.9712	0.9705	0.9698
Seed43	0.9741	0.9777	0.976	0.9754
Seed44	0.9777	0.9798	0.9798	0.9793
Mean	0.97326	0.9763	0.9753	0.97482
SEM	0.00180599	0.00154045	0.00158651	0.00166265
Mean±SEM	0.9733±0.0018	0.9763±0.0015	0.9753±0.0016	0.9748±0.0017
Swin_Tiny	Accuracy	Precision	Recall	F1-score
Seed40	0.9825	0.9843	0.9841	0.9838
Seed41	0.9699	0.9729	0.9724	0.9716
Seed42	0.9723	0.9751	0.9746	0.9741
Seed43	0.9735	0.9759	0.9758	0.9751
Seed44	0.991	0.9917	0.9916	0.9915
Mean	0.97784	0.97998	0.9797	0.97922
SEM	0.00392092	0.00351147	0.00357407	0.00369478
Mean±SEM	0.9778±0.0039	0.98±0.0035	0.9797±0.0036	0.9792±0.0037
Vit-Small	Accuracy	Precision	Recall	F1-score
Seed40	0.9873	0.9889	0.9884	0.9883
Seed41	0.9916	0.9923	0.9917	0.9918
Seed42	0.9831	0.985	0.9792	0.9814
Seed43	0.9843	0.9856	0.9814	0.9831
Seed44	0.9892	0.9898	0.9899	0.9898
Mean	0.9871	0.98832	0.98612	0.98688
SEM	0.00155788	0.00135624	0.00245752	0.00198832
Mean±SEM	0.9871±0.0016	0.9883±0.0014	0.9861±0.0025	0.9869±0.002

## Sheet: Table S3
Species	FDR(C)	FNR(C)	FDR(S)	FNR(S)	FDR(V)	FNR(V)
He. armigera (Seed 40)	0	1.81	0	10.24	0	9.64
He. armigera (Seed 41)	0	4.22	0	9.04	0.61	1.81
He. armigera (Seed 42)	0	17.47	0	13.86	0.61	1.2
He. armigera (Seed 43)	0	9.64	0	14.46	0.63	4.82
He. armigera (Seed 44)	0	10.24	0	6.63	0	3.61
Mean	0	8.676	0	10.846	0.37	4.216
SEM	0	2.71761	0	1.47561	0.151096	1.50062
Mean±SEM	0±0	8.68±2.72	0±0	10.85±1.48	0.37±0.15	4.22±1.5
S. exigua (Seed 40)	1.89	3.7	9.94	4.94	9.14	1.85
S. exigua (Seed 41)	5.16	9.26	10.14	17.9	0.65	4.94
S. exigua (Seed 42)	15.26	0.62	16.9	13.49	2.05	11.73
S. exigua (Seed 43)	9.83	3.7	12.79	7.41	5.19	9.88
S. exigua (Seed 44)	10.37	9.26	6.43	1.23	4.43	6.79
Mean	8.502	5.308	11.24	8.994	4.292	7.038
SEM	2.30012	1.70859	1.73888	2.9896	1.45978	1.75314
Mean±SEM	8.5±2.3	5.31±1.71	11.24±1.74	8.99±2.99	4.29±1.46	7.04±1.75
M. separata (Seed 40)	3.77	0	4.97	0	1.92	0
M. separata (Seed 41)	8.93	0	15.93	0	4.37	0
M. separata (Seed 42)	0.65	0	19.53	0	11.56	0
M. separata (Seed 43)	3.77	0	7.27	0	9.47	0
M. separata (Seed 44)	8.93	0	1.29	0	6.75	0.65
Mean	5.21	0	9.798	0	6.814	0.13
SEM	1.622	0	3.42345	0	1.72492	0.13
Mean±SEM	5.21±1.62	0±0	9.8±3.42	0±0	6.81±1.72	0.13±0.13
